# Supplementary material for: Unexpected Nucleophile Masking in Acyl Transfer to Sterically Crowded and Conformationally Restricted Galactosides
Source: J Org Chem. 2023 Jun 3;88(13):9313–20. doi: 10.1021/acs.joc.3c00878 (PMC10337027; doi:10.1021/acs.joc.3c00878)
Supplement: Supplementary file 2 — jo3c00878_si_002.xyz [file jo3c00878_si_002.xyz]

67
2a-(3-O-Nap-galactoside)-seperate 
C       -0.375611   -0.894998    0.364301
C       -0.842824   -0.172974   -0.894269
C        0.331820    0.243733   -1.781350
C        1.319742    1.052995   -0.942424
O        1.758549    0.263963    0.154585
C        0.714185   -0.064578    1.060343
C        1.330017   -0.897857    2.175625
O        1.735838   -2.172935    1.699583
C        0.676269   -2.882098    1.094429
O        0.133331   -2.169647   -0.007090
O       -1.690515   -0.935451   -1.745227
S        2.773533    1.523754   -1.943577
O       -0.135729    1.036629   -2.855688
C        1.214948   -4.183069    0.573847
C        2.262972   -4.156680   -0.352054
C        2.770814   -5.349607   -0.858027
C        2.234906   -6.572080   -0.442808
C        1.190146   -6.598330    0.479898
C        0.680595   -5.401802    0.987594
C       -2.787021   -1.591728   -1.120250
C        3.621770    2.545260   -0.740163
C        4.296976    1.967629    0.342594
C        4.957691    2.777646    1.262085
C        4.979624    4.171468    1.118819
C        4.307484    4.735339    0.028795
C        3.631665    3.935333   -0.891553
C        5.734016    5.036326    2.097618
H       -1.217629   -1.018546    1.066257
H       -1.362873    0.740203   -0.568124
H        0.838626   -0.665501   -2.131685
H        0.840461    1.973870   -0.578635
H        0.265447    0.850356    1.481745
H        0.595768   -1.004205    2.991096
H        2.224669   -0.407659    2.563942
H       -0.126577   -3.040624    1.840013
H       -0.830272    0.511209   -3.278492
H        2.666057   -3.198257   -0.660556
H        3.584412   -5.329475   -1.576611
H        2.632713   -7.501576   -0.838885
H        0.772461   -7.546322    0.804717
H       -0.133514   -5.416863    1.707282
H       -2.421395   -2.361263   -0.428763
H       -3.297583   -2.109755   -1.939109
H        4.286299    0.890911    0.459666
H        5.472872    2.320452    2.103097
H        4.307618    5.814644   -0.098810
H        3.104737    4.384340   -1.726985
H        6.793544    5.109165    1.823219
H        5.689743    4.625656    3.110731
H        5.333196    6.053453    2.124133
C       -3.740980   -0.655227   -0.411246
C       -4.356287   -1.058161    0.801512
H       -4.122683   -2.037050    1.212393
C       -5.238230   -0.229490    1.455209
H       -5.706281   -0.547548    2.382715
C       -5.543784    1.057297    0.941605
C       -6.439253    1.944213    1.594897
H       -6.911664    1.622513    2.518934
H       -7.392403    3.857329    1.577820
C       -6.705391    3.187540    1.070030
C       -6.085906    3.602515   -0.134504
H       -6.303770    4.586671   -0.537541
C       -5.213045    2.766745   -0.791222
H       -4.735285    3.081944   -1.714563
C       -4.918063    1.475939   -0.277298
C       -4.024549    0.590772   -0.930383
H       -3.543185    0.908975   -1.850972

61
2b-(3-O-Bn-galactoside)-seperate 
C       -1.148404    0.256445    0.457883
C       -1.016592    1.182345   -0.746399
C        0.101601    0.731237   -1.688428
C        1.393347    0.582201   -0.885803
O        1.191149   -0.360229    0.158154
C        0.227700    0.061635    1.113450
C        0.121182   -1.037067    2.161790
O       -0.474857   -2.206927    1.620481
C       -1.743309   -1.951450    1.056624
O       -1.667619   -0.990788    0.014403
O       -2.174749    1.266359   -1.567553
S        2.746769   -0.014045   -1.958186
O        0.288764    1.692485   -2.708924
C       -2.261390   -3.228577    0.461331
C       -1.502503   -3.869987   -0.523061
C       -1.968117   -5.048435   -1.098773
C       -3.191812   -5.590394   -0.695174
C       -3.948277   -4.950945    0.285875
C       -3.481367   -3.768831    0.863540
C       -3.404306    1.524930   -0.896928
C        4.094762    0.071947   -0.780647
C        4.211450   -0.872323    0.247318
C        5.271146   -0.793532    1.146755
C        6.245538    0.207484    1.036061
C        6.121562    1.139947    0.000199
C        5.057666    1.079052   -0.898798
C        7.412492    0.257778    1.990435
H       -1.827412    0.699603    1.205346
H       -0.757170    2.180712   -0.362211
H       -0.168645   -0.252702   -2.094979
H        1.690994    1.554357   -0.465808
H        0.543261    1.004328    1.590874
H       -0.466695   -0.662030    3.015759
H        1.114627   -1.323350    2.511988
H       -2.418304   -1.563382    1.843713
H       -0.587497    1.826748   -3.098018
H       -0.555178   -3.434413   -0.821500
H       -1.379218   -5.546601   -1.862802
H       -3.553135   -6.509919   -1.145747
H       -4.898686   -5.369951    0.601815
H       -4.067175   -3.266652    1.628787
H       -3.673121    0.673267   -0.259674
H       -4.145133    1.577930   -1.701463
H        3.463803   -1.650660    0.338619
H        5.349075   -1.526740    1.945556
H        6.863499    1.927619   -0.101285
H        4.965664    1.814122   -1.691523
H        7.122336   -0.066587    2.994235
H        7.825438    1.267684    2.064445
H        8.222093   -0.403174    1.657432
C       -3.402060    2.806885   -0.094418
C       -3.955866    2.846891    1.187781
H       -4.383484    1.942234    1.613136
C       -3.966585    4.034684    1.921033
H       -4.403510    4.053161    2.914866
C       -3.406982    5.191838    1.380709
H       -3.407338    6.115327    1.951421
H       -2.398704    6.054335   -0.318754
C       -2.840680    5.157228    0.104043
C       -2.841405    3.973111   -0.629412
H       -2.392939    3.937661   -1.617668

55
2c-(3-O-All-galactoside)-seperate
C       -1.241617    0.934809    0.937978
C       -0.941652    2.069877   -0.038423
C       -0.018546    1.610135   -1.170984
C        1.228982    0.966674   -0.567305
O        0.843764   -0.126154    0.255368
C        0.069960    0.265610    1.379477
C       -0.263078   -0.998437    2.160014
O       -1.161818   -1.825162    1.435847
C       -2.349751   -1.148892    1.083775
O       -2.083185   -0.004856    0.285707
O       -2.076297    2.609234   -0.696283
S        2.328974    0.345294   -1.886378
O        0.359311    2.718899   -1.961148
C       -3.200417   -2.081729    0.271534
C       -2.675462   -2.616862   -0.909328
C       -3.449160   -3.475224   -1.684916
C       -4.748304   -3.802056   -1.285628
C       -5.271468   -3.268488   -0.108682
C       -4.495634   -2.407345    0.669504
C       -3.167755    3.028115    0.127365
C        3.713346   -0.174685   -0.874273
C        3.639343   -1.339272   -0.099520
C        4.729702   -1.731275    0.672306
C        5.919579   -0.991087    0.678335
C        5.983017    0.166124   -0.105733
C        4.893276    0.575804   -0.872767
C        7.109289   -1.448446    1.484900
H       -1.747827    1.323374    1.839218
H       -0.412216    2.857773    0.522009
H       -0.553040    0.849234   -1.755883
H        1.786933    1.707489    0.024345
H        0.640299    0.960388    2.018987
H       -0.694796   -0.715972    3.134462
H        0.640252   -1.587535    2.328730
H       -2.867104   -0.820696    2.005744
H       -0.468058    3.174619   -2.175766
H       -1.664949   -2.352479   -1.201235
H       -3.042045   -3.890843   -2.601544
H       -5.350128   -4.472007   -1.892308
H       -6.279910   -3.521077    0.204172
H       -4.898813   -1.988748    1.587713
H       -3.568395    2.157959    0.665687
H       -3.935027    3.363659   -0.574972
H        2.724227   -1.918719   -0.100386
H        4.660221   -2.632858    1.275689
H        6.894637    0.757809   -0.112214
H        4.950101    1.480758   -1.468607
H        7.706511   -2.179010    0.925624
H        6.799231   -1.929900    2.417138
H        7.767920   -0.612206    1.735563
C       -2.824757    4.136729    1.083108
C       -3.333124    5.365041    1.002875
H       -4.030623    5.638622    0.214831
H       -3.079298    6.140270    1.719379
H       -2.130496    3.898987    1.888074

67
2d-(3-O-CHM-galactoside)-seperate
C       -1.076395   -0.138123    0.669183
C       -1.149058    0.885580   -0.458556
C       -0.042382    0.670510   -1.494093
C        1.306998    0.640942   -0.778701
O        1.301563   -0.396717    0.192331
C        0.353911   -0.188247    1.229926
C        0.464111   -1.368342    2.185487
O       -0.002064   -2.564239    1.578942
C       -1.327592   -2.446176    1.106017
O       -1.450499   -1.405709    0.149007
O       -2.349091    0.867307   -1.212025
S        2.655920    0.322892   -1.968021
O       -0.059719    1.732130   -2.428702
C       -1.702214   -3.733580    0.430594
C       -0.929755   -4.179065   -0.646978
C       -1.263381   -5.364328   -1.295686
C       -2.368253   -6.108572   -0.872167
C       -3.138234   -5.664416    0.201820
C       -2.803781   -4.475447    0.852643
C       -3.594562    0.987320   -0.528583
C        4.054327    0.527633   -0.866408
C        4.370133   -0.452432    0.083179
C        5.465963   -0.278205    0.924023
C        6.281412    0.857501    0.829456
C        5.959495    1.825305   -0.128469
C        4.856932    1.668297   -0.967182
C        7.491030    1.015490    1.716580
H       -1.756799    0.142939    1.490611
H       -0.983529    1.878773   -0.014897
H       -0.205130   -0.304070   -1.973690
H        1.498253    1.610620   -0.295480
H        0.570487    0.749863    1.768515
H       -0.112972   -1.145410    3.098209
H        1.507404   -1.539167    2.457461
H       -1.997203   -2.221001    1.958305
H       -0.975344    1.778211   -2.741538
H       -0.075514   -3.588397   -0.959388
H       -0.663875   -5.710387   -2.132083
H       -2.626687   -7.033091   -1.379701
H       -3.996552   -6.240676    0.533314
H       -3.400840   -4.124875    1.690193
H       -3.672743    0.223585    0.256734
H       -4.330969    0.735514   -1.297515
H        3.746503   -1.334556    0.161084
H        5.698745   -1.041069    1.662673
H        6.575680    2.716309   -0.215778
H        4.610297    2.430634   -1.698771
H        8.360480    0.498557    1.292288
H        7.316252    0.592252    2.710232
H        7.763860    2.067594    1.837201
C       -3.916846    2.382206    0.029984
C       -3.545380    3.496641   -0.961769
C       -3.970315    4.877565   -0.446241
C       -3.401843    5.156555    0.951041
C       -3.786577    4.047943    1.939292
C       -3.337467    2.673270    1.427005
H       -5.012589    2.395373    0.146768
H       -4.006616    3.294363   -1.935971
H       -2.460833    3.483971   -1.127705
H       -3.651648    5.655921   -1.148753
H       -5.067447    4.924715   -0.402978
H       -3.749560    6.129511    1.316297
H       -2.306225    5.217648    0.888807
H       -3.350618    4.245377    2.925310
H       -4.877383    4.044563    2.072866
H       -3.643319    1.885316    2.126854
H       -2.241455    2.657686    1.394064

32
E*-(1-benzoyl-(4-dimethylamino)pyridinium)-seperate
C        2.452358    0.288147    0.003132
C        2.372187   -0.890240    0.766638
C        3.485409   -1.716939    0.877489
C        4.673079   -1.381383    0.222935
C        4.759598   -0.205123   -0.526939
C        3.659170    0.637326   -0.627018
C        1.350105    1.256709   -0.090821
O        1.460749    2.451832   -0.201714
N       -0.034646    0.717799   -0.030957
C       -0.375891   -0.511534   -0.521715
C       -1.670651   -0.940914   -0.540217
C       -2.721012   -0.106531   -0.042776
C       -2.327206    1.184966    0.430987
C       -1.017236    1.559967    0.410721
C       -5.054294    0.389050    0.458092
N       -3.998997   -0.505604   -0.032812
C       -4.367637   -1.835462   -0.531838
H        1.464047   -1.138966    1.305426
H        3.431311   -2.616765    1.480418
H        5.536448   -2.033216    0.306118
H        5.686488    0.055919   -1.025637
H        3.712302    1.562855   -1.189044
H       -0.674176    2.534213    0.732915
H       -3.053118    1.890369    0.808451
H        0.434394   -1.110844   -0.911899
H       -1.876853   -1.916359   -0.956094
H       -3.843623   -2.618502    0.023945
H       -4.138354   -1.932317   -1.597669
H       -5.437029   -1.979157   -0.396651
H       -6.011995   -0.120325    0.381721
H       -5.101683    1.303470   -0.140855
H       -4.886529    0.651373    1.506927

99
2a-PRC
C        1.332633   -0.140126    2.142041
C        0.202437    0.220440    1.189274
C        0.751126    0.541932   -0.201147
C        1.738711    1.699309   -0.073618
O        2.790296    1.286633    0.791047
C        2.373623    0.998805    2.119082
C        3.608735    0.544336    2.884516
O        4.057339   -0.719530    2.415805
C        3.065495   -1.706887    2.492476
O        1.914374   -1.361750    1.715199
O       -0.765103   -0.817001    0.987931
S        2.436091    2.115461   -1.704641
O       -0.327801    0.868469   -1.069080
C        3.609201   -2.996395    1.944781
C        4.521707   -2.977188    0.886689
C        4.988309   -4.176316    0.351747
C        4.534139   -5.396404    0.859038
C        3.613342   -5.415864    1.908162
C        3.156549   -4.215442    2.453462
C       -1.702968   -1.018635    2.033228
C        3.357108    3.584352   -1.251745
C        4.565937    3.480129   -0.553020
C        5.273790    4.631046   -0.218233
C        4.810090    5.901992   -0.584522
C        3.603851    5.989333   -1.289448
C        2.879237    4.845655   -1.620170
C        5.607522    7.138569   -0.255856
H        0.955969   -0.243241    3.174615
H       -0.298459    1.114502    1.585677
H        1.305604   -0.327184   -0.572626
H        1.239083    2.591440    0.331949
H        1.945587    1.895712    2.596411
H        3.373410    0.496000    3.959403
H        4.429199    1.246346    2.729934
H        2.737272   -1.821226    3.542862
H       -1.001316    0.208424   -0.851029
H        4.862461   -2.023106    0.502536
H        5.707364   -4.159881   -0.461262
H        4.904535   -6.329408    0.445344
H        3.264710   -6.361768    2.310194
H        2.449442   -4.225922    3.278486
H       -1.211579   -0.934037    3.012096
H       -2.030681   -2.060088    1.940602
H        4.935318    2.501371   -0.271638
H        6.208577    4.542736    0.328832
H        3.225610    6.965151   -1.581238
H        1.942918    4.926683   -2.162328
H        6.364362    7.330736   -1.025731
H        6.133981    7.033545    0.697012
H        4.968418    8.023676   -0.198237
H        0.805948   -3.039976   -4.683902
C        1.001944   -3.241632   -3.637072
C        0.230685   -2.587560   -2.659550
C       -0.764099   -1.630449   -3.166364
O       -0.687117   -1.015226   -4.200086
H       -1.930353   -3.239456   -1.361876
C       -2.521722   -2.348014   -1.508704
N       -2.008203   -1.420762   -2.370912
C       -2.736643   -0.294527   -2.651796
H       -2.269628    0.381583   -3.354725
H       -4.463350    0.855118   -2.322910
C       -3.947939   -0.060883   -2.075337
C       -4.511413   -1.001471   -1.155855
C       -3.726383   -2.167668   -0.894764
H       -4.082063   -2.946118   -0.236104
H       -5.556273   -1.968320    1.161652
C       -6.254632   -1.803107    0.338651
H       -6.470336   -2.751399   -0.165424
H       -7.179551   -1.414872    0.758646
N       -5.711581   -0.814673   -0.596081
C       -6.556743    0.317236   -0.993200
H       -6.015730    1.258346   -0.895149
H       -6.907729    0.196492   -2.023568
H       -7.416366    0.361504   -0.329677
C        0.494811   -2.804922   -1.294317
C        1.507276   -3.683738   -0.921364
C        1.993489   -4.135122   -3.252719
C        2.244097   -4.358677   -1.896417
H        2.576495   -4.650744   -4.008279
H        3.026274   -5.043509   -1.590457
H        1.733660   -3.824303    0.127835
H       -0.037217   -2.263263   -0.521351
C       -2.908412   -0.101714    1.980714
C       -3.977487   -0.360899    2.882879
H       -3.892565   -1.188052    3.583518
C       -5.107537    0.421042    2.884380
H       -5.915615    0.213903    3.580229
C       -5.237324    1.516178    1.988017
C       -6.389108    2.344314    1.954960
H       -7.203090    2.138742    2.644353
H       -7.352492    4.032258    1.062258
C       -6.470604    3.400282    1.074167
C       -5.401264    3.675524    0.187434
H       -5.473436    4.517425   -0.493555
C       -4.270820    2.886798    0.193814
H       -3.443076    3.099773   -0.477007
C       -4.159012    1.790241    1.088988
C       -3.009705    0.957173    1.106648
H       -2.212332    1.186040    0.410745

93
2b-PRC
C        2.118798   -0.393452    2.246441
C        0.607427   -0.416260    2.055262
C        0.236022    0.198831    0.707974
C        0.812892    1.612891    0.635662
O        2.221949    1.552754    0.771499
C        2.661463    1.029991    2.021246
C        4.183822    0.975409    1.967893
O        4.629333   -0.012640    1.049973
C        4.108024   -1.282316    1.345105
O        2.684717   -1.287888    1.299693
O        0.107024   -1.750915    2.104631
S        0.422639    2.365521   -0.983993
O       -1.175533    0.255334    0.555272
C        4.596311   -2.281749    0.331548
C        4.985627   -1.874735   -0.945715
C        5.397081   -2.823186   -1.882286
C        5.409538   -4.179738   -1.551441
C        5.016133   -4.587686   -0.274351
C        4.611975   -3.638493    0.664095
C       -0.722393   -2.069363    3.225981
C        0.883362    4.061490   -0.643336
C        2.233385    4.421007   -0.548007
C        2.579887    5.743787   -0.288928
C        1.601728    6.737102   -0.141694
C        0.257178    6.363098   -0.248527
C       -0.103959    5.039326   -0.492877
C        1.992129    8.173763    0.095295
H        2.372558   -0.716840    3.270318
H        0.144865    0.192052    2.845741
H        0.702358   -0.400264   -0.079675
H        0.372500    2.245313    1.420907
H        2.340039    1.685043    2.847864
H        4.572175    0.766736    2.977230
H        4.584792    1.929678    1.622964
H        4.414441   -1.573598    2.367887
H       -1.532781   -0.555954    0.947672
H        4.971331   -0.819208   -1.189178
H        5.715439   -2.502614   -2.869699
H        5.736098   -4.915110   -2.280097
H        5.035385   -5.639816   -0.008209
H        4.308595   -3.950866    1.659408
H       -0.382964   -1.543054    4.126361
H       -0.589702   -3.141796    3.395435
H        2.996336    3.661228   -0.666887
H        3.629273    6.014203   -0.209241
H       -0.516974    7.116723   -0.134350
H       -1.150553    4.761514   -0.563557
H        2.869663    8.247358    0.744016
H        1.178026    8.739591    0.555586
H        2.244635    8.670174   -0.849188
H        1.143463   -0.973764   -3.995772
C        0.991997   -1.625691   -3.143269
C       -0.206974   -1.521335   -2.414034
C       -1.112636   -0.434973   -2.792214
O       -0.866098    0.497907   -3.513534
H       -2.852395   -2.417552   -2.713871
C       -3.276221   -1.540419   -2.242587
N       -2.467801   -0.449774   -2.171771
C       -2.917938    0.705948   -1.611877
H       -2.206584    1.521906   -1.582781
H       -4.476709    1.722779   -0.636237
C       -4.179074    0.790711   -1.092666
C       -5.063045   -0.324388   -1.149357
C       -4.554265   -1.510641   -1.760262
H       -5.159482   -2.400030   -1.856821
H       -6.827531   -2.270657   -0.198430
C       -7.211687   -1.413388   -0.761594
H       -7.353863   -1.708203   -1.805914
H       -8.182444   -1.143818   -0.351079
N       -6.313707   -0.263164   -0.656163
C       -6.789483    0.961740   -0.010996
H       -6.151042    1.224530    0.838257
H       -6.810634    1.798493   -0.716608
H       -7.800356    0.798547    0.356895
C       -0.411931   -2.332856   -1.283427
C        0.579948   -3.218377   -0.879400
C        1.964289   -2.532028   -2.746589
C        1.766039   -3.319752   -1.608557
H        2.894425   -2.609914   -3.296277
H        2.550961   -3.990795   -1.279683
H        0.449393   -3.790752    0.031016
H       -1.302934   -2.219213   -0.679041
C       -2.171871   -1.757327    2.935412
C       -2.833347   -0.690771    3.551021
H       -2.309691   -0.089706    4.288676
C       -4.163957   -0.404318    3.239376
H       -4.670055    0.416123    3.738158
C       -4.844205   -1.182759    2.303826
H       -5.887053   -0.979805    2.083960
H       -4.715073   -2.862183    0.953446
C       -4.187985   -2.240798    1.670242
C       -2.860181   -2.523591    1.981732
H       -2.354138   -3.358900    1.505215

87
2c-PRC
C       -1.940126    0.336165   -2.111315
C       -0.525723   -0.231080   -2.150241
C        0.233613    0.139245   -0.879796
C        0.241392    1.656070   -0.718325
O       -1.103336    2.102006   -0.625883
C       -1.881843    1.842360   -1.788380
C       -3.293526    2.337107   -1.497943
O       -3.940980    1.505970   -0.544636
C       -3.987381    0.167124   -0.956344
O       -2.676239   -0.372683   -1.124711
O       -0.439624   -1.649688   -2.218963
S        1.101471    2.119123    0.825009
O        1.556815   -0.381253   -0.947195
C       -4.704587   -0.659426    0.077224
C       -4.805389   -0.225667    1.400458
C       -5.474325   -1.009702    2.340473
C       -6.035479   -2.232162    1.966077
C       -5.925145   -2.672207    0.644465
C       -5.261264   -1.885289   -0.296246
C       -1.149178   -2.286474   -3.294973
C        1.240066    3.885933    0.573561
C        0.117966    4.708917    0.727331
C        0.236537    6.082211    0.534026
C        1.467380    6.667199    0.206036
C        2.581119    5.831154    0.063112
C        2.473525    4.453179    0.240751
C        1.592151    8.160512    0.042105
H       -2.429904    0.222265   -3.093601
H       -0.006210    0.219226   -3.011220
H       -0.314459   -0.278710   -0.029990
H        0.756007    2.140129   -1.560861
H       -1.469102    2.382972   -2.655992
H       -3.868323    2.363249   -2.436870
H       -3.261399    3.340739   -1.071712
H       -4.501613    0.103388   -1.934545
H        1.473272   -1.195650   -1.468237
H       -4.371854    0.727581    1.677303
H       -5.565301   -0.661558    3.364768
H       -6.564637   -2.835565    2.696989
H       -6.366737   -3.617716    0.345988
H       -5.184124   -2.218951   -1.327479
H       -2.223965   -2.105743   -3.162745
H       -0.969549   -3.354720   -3.150364
H       -0.836123    4.265944    0.986525
H       -0.639642    6.714499    0.648482
H        3.543609    6.263918   -0.194904
H        3.342629    3.815363    0.117216
H        1.740769    8.648042    1.012946
H        0.689780    8.590520   -0.401536
H        2.443778    8.424346   -0.590367
H       -0.593644   -1.144473    4.204378
C       -0.850383   -1.658030    3.284925
C        0.139429   -1.824528    2.299152
C        1.433855   -1.179839    2.540273
O        1.662435   -0.285285    3.314811
H        2.097889   -3.661362    1.916747
C        2.819884   -2.972307    1.499981
N        2.578693   -1.649961    1.713654
C        3.449997   -0.713307    1.246976
H        3.174558    0.316111    1.435508
H        5.213051   -0.284262    0.187952
C        4.571196   -1.071539    0.554581
C        4.863637   -2.444726    0.308045
C        3.925825   -3.394622    0.818524
H        4.075445   -4.457256    0.695182
H        5.422142   -4.714636   -1.168919
C        6.232310   -4.248222   -0.599399
H        6.361411   -4.786205    0.345423
H        7.150687   -4.343854   -1.174480
N        5.961875   -2.828033   -0.366519
C        6.911678   -1.827904   -0.860227
H        6.433559   -1.151773   -1.576141
H        7.326960   -1.239890   -0.035724
H        7.730771   -2.336420   -1.364022
C       -0.180762   -2.454438    1.083063
C       -1.477446   -2.898544    0.854913
C       -2.134055   -2.133786    3.058390
C       -2.450541   -2.747940    1.842715
H       -2.902866   -2.005035    3.811673
H       -3.465115   -3.079342    1.657245
H       -1.736057   -3.321812   -0.107856
H        0.550754   -2.519623    0.288345
C       -0.692964   -1.865421   -4.662398
C       -0.039274   -2.670548   -5.498298
H        0.208171   -3.693237   -5.223684
H        0.259092   -2.347593   -6.490622
H       -0.936816   -0.852255   -4.977909

99
2d-PRC
C       -1.820680   -0.815356   -2.152150
C       -0.417187   -0.318297   -1.830490
C       -0.405056    0.369222   -0.467799
C       -1.394711    1.528966   -0.491439
O       -2.687674    1.001894   -0.753953
C       -2.810105    0.361420   -2.020098
C       -4.230958   -0.180196   -2.106058
O       -4.419090   -1.260228   -1.202898
C       -3.497245   -2.297087   -1.412384
O       -2.153641   -1.850790   -1.239867
O        0.571070   -1.338500   -1.762000
S       -1.408057    2.369098    1.128309
O        0.916002    0.819906   -0.182611
C       -3.749066   -3.397699   -0.417358
C       -4.334565   -3.118471    0.819563
C       -4.537991   -4.145604    1.740729
C       -4.148623   -5.451779    1.435154
C       -3.556520   -5.730300    0.200846
C       -3.359193   -4.703495   -0.722662
C        1.175292   -1.740085   -2.995571
C       -2.421544    3.785071    0.707041
C       -3.802646    3.641790    0.526064
C       -4.578039    4.752674    0.206336
C       -4.007088    6.026599    0.080847
C       -2.626608    6.155201    0.273308
C       -1.836828    5.048554    0.580110
C       -4.863905    7.229453   -0.222411
H       -1.864909   -1.197182   -3.186896
H       -0.138843    0.421229   -2.595808
H       -0.745321   -0.348094    0.285133
H       -1.115232    2.263987   -1.260559
H       -2.634630    1.081870   -2.835947
H       -4.433480   -0.502774   -3.139508
H       -4.948557    0.592683   -1.826953
H       -3.596467   -2.670790   -2.449381
H        1.477714    0.115441   -0.543104
H       -4.634552   -2.101510    1.041752
H       -5.007658   -3.928732    2.695305
H       -4.314324   -6.250959    2.150786
H       -3.260572   -6.745228   -0.044939
H       -2.905966   -4.917630   -1.686610
H        0.561989   -1.412850   -3.844558
H        1.184189   -2.835768   -2.997106
H       -4.253714    2.662051    0.626906
H       -5.648144    4.632343    0.060573
H       -2.163290    7.133276    0.177652
H       -0.766482    5.160459    0.718656
H       -5.303214    7.637290    0.695790
H       -5.690765    6.972966   -0.890772
H       -4.281835    8.028427   -0.689225
H       -0.879052   -0.912066    3.980505
C       -0.608483   -1.581103    3.171940
C        0.543985   -1.299975    2.414869
C        1.232855   -0.042799    2.718632
O        0.790913    0.888055    3.342769
H        3.206400   -1.823167    2.607936
C        3.543522   -0.871855    2.219643
N        2.616154    0.123649    2.185299
C        2.966501    1.367387    1.752127
H        2.170357    2.098763    1.761330
H        4.449057    2.631821    0.963587
C        4.232339    1.633903    1.315040
C        5.233973    0.616144    1.322405
C        4.829388   -0.665987    1.804492
H        5.524712   -1.490195    1.865865
H        7.194166   -1.053125    0.303602
C        7.494491   -0.210566    0.934017
H        7.660641   -0.566524    1.955747
H        8.434382    0.181608    0.552170
N        6.487970    0.852818    0.903176
C        6.868617    2.184178    0.424404
H        6.275356    2.467500   -0.449968
H        6.738845    2.936040    1.209015
H        7.917184    2.168649    0.135634
C        0.887956   -2.129841    1.332829
C        0.088893   -3.220639    1.015499
C       -1.385329   -2.688259    2.861522
C       -1.040757   -3.507107    1.782382
H       -2.276670   -2.906723    3.438156
H       -1.668480   -4.351963    1.526994
H        0.325095   -3.823334    0.146793
H        1.727418   -1.892111    0.693043
C        2.603181   -1.204719   -3.133704
C        3.487941   -1.632698   -1.949547
C        4.925758   -1.119545   -2.087449
C        4.959854    0.399915   -2.290354
C        4.101005    0.818469   -3.489501
C        2.658772    0.320670   -3.331363
H        3.013789   -1.672952   -4.041327
H        3.477129   -2.724609   -1.848342
H        3.060097   -1.233264   -1.019575
H        5.506528   -1.404458   -1.201531
H        5.406875   -1.609045   -2.943917
H        5.992809    0.743711   -2.419487
H        4.566295    0.890820   -1.389225
H        4.112682    1.907548   -3.605274
H        4.533369    0.400342   -4.407978
H        2.063402    0.603122   -4.207705
H        2.203910    0.822649   -2.467788

99
2a-TS
C        1.226899   -0.043693    2.342965
C        0.140159    0.157239    1.292430
C        0.835114    0.173011   -0.062741
C        1.782985    1.363006   -0.150042
O        2.771803    1.181809    0.857536
C        2.296654    1.056583    2.198623
C        3.505433    0.653528    3.036738
O        3.942407   -0.651618    2.685344
C        2.948372   -1.624040    2.855736
O        1.775327   -1.327782    2.095798
O       -0.814103   -0.891725    1.232656
S        2.604588    1.370650   -1.776461
O       -0.173795    0.186638   -1.091316
C        3.439380   -2.951718    2.342020
C        4.428288   -3.009156    1.357924
C        4.814954   -4.242271    0.833461
C        4.205741   -5.417715    1.277116
C        3.208611   -5.359242    2.253976
C        2.829088   -4.127174    2.786544
C       -1.845623   -0.847174    2.244713
C        3.098040    3.088068   -1.874535
C        4.038204    3.610314   -0.978356
C        4.413954    4.947103   -1.076110
C        3.891548    5.778622   -2.076334
C        2.961673    5.235107   -2.970792
C        2.558570    3.904833   -2.872196
C        4.342863    7.211302   -2.202643
H        0.809118    0.011033    3.361494
H       -0.364906    1.117643    1.465090
H        1.439922   -0.728236   -0.152016
H        1.250764    2.315330   -0.023377
H        1.884636    2.013538    2.555942
H        3.241554    0.702559    4.104776
H        4.343759    1.324653    2.845727
H        2.658380   -1.675060    3.921392
H       -0.972869   -0.290419   -0.753210
H        4.889035   -2.089080    1.019060
H        5.595612   -4.285351    0.080290
H        4.514844   -6.377528    0.874485
H        2.739699   -6.271244    2.609594
H        2.057459   -4.077876    3.549764
H       -1.388551   -0.871299    3.240445
H       -2.396045   -1.779200    2.098169
H        4.457947    2.971074   -0.210272
H        5.136506    5.350316   -0.371953
H        2.539332    5.864006   -3.749342
H        1.823659    3.501150   -3.560611
H        4.568406    7.647235   -1.225467
H        3.581932    7.829418   -2.686226
H        5.254421    7.280405   -2.808113
H        1.751037   -1.885647   -4.252289
C        1.709037   -2.425399   -3.313337
C        0.798732   -2.025419   -2.314841
C        0.019508   -0.858480   -2.647209
O       -0.295744   -0.205746   -3.553070
H       -1.991338   -3.199823   -0.692252
C       -2.713726   -2.542857   -1.166917
N       -2.215430   -1.452165   -1.778812
C       -3.102173   -0.642992   -2.387590
H       -2.684460    0.223856   -2.892959
H       -5.103715   -0.150943   -2.912717
C       -4.466544   -0.856536   -2.397924
C       -5.002417   -1.995142   -1.740407
C       -4.058346   -2.852965   -1.114473
H       -4.369531   -3.750698   -0.598413
H       -6.593163   -3.394793    0.055019
C       -6.842650   -3.424502   -1.012204
H       -6.438759   -4.348815   -1.440307
H       -7.926745   -3.454528   -1.106246
N       -6.335445   -2.249328   -1.711438
C       -7.269225   -1.327875   -2.348386
H       -7.213617   -0.328406   -1.900603
H       -7.073801   -1.240151   -3.422998
H       -8.283336   -1.701613   -2.218484
C        0.732868   -2.704470   -1.085248
C        1.596595   -3.765732   -0.851530
C        2.556327   -3.499043   -3.065799
C        2.506025   -4.160554   -1.837173
H        3.263754   -3.808808   -3.827017
H        3.185579   -4.980254   -1.633673
H        1.584758   -4.269042    0.108224
H        0.044220   -2.389477   -0.312816
C       -2.737930    0.351338    2.081602
C       -3.620831    0.407438    0.969326
C       -4.393148    1.519291    0.744184
C       -4.336207    2.638860    1.617633
C       -5.120449    3.802474    1.412070
C       -5.042180    4.864967    2.283460
C       -4.176066    4.811429    3.401796
C       -3.402231    3.696452    3.629047
C       -3.459061    2.585361    2.748750
C       -2.668046    1.422921    2.946311
H       -3.687811   -0.445994    0.305905
H       -5.065201    1.553092   -0.108855
H       -5.786052    3.840985    0.554581
H       -5.647068    5.750417    2.117142
H       -4.126852    5.655584    4.081855
H       -2.738807    3.651814    4.488083
H       -2.000757    1.387026    3.804867

93
2b-TS
C        0.702178    1.510380   -1.626143
C        0.025266    0.148566   -1.492852
C        0.703984   -0.566038   -0.327792
C        2.177783   -0.800555   -0.639250
O        2.780423    0.480588   -0.779205
C        2.222611    1.323851   -1.787861
C        2.881403    2.689762   -1.621593
O        2.476013    3.301801   -0.405046
C        1.085811    3.457819   -0.309637
O        0.406319    2.208324   -0.426214
O       -1.356169    0.180989   -1.163128
S        2.961503   -1.668754    0.758547
O       -0.014480   -1.777909   -0.047151
C        0.726499    3.992020    1.051538
C        1.561969    3.764697    2.146773
C        1.175187    4.194231    3.416232
C       -0.051925    4.835045    3.599113
C       -0.892269    5.054251    2.504625
C       -0.499956    4.635903    1.233158
C       -2.263424    0.434389   -2.246078
C        4.453122   -2.258931   -0.035659
C        5.443082   -1.358269   -0.446374
C        6.599761   -1.836834   -1.055259
C        6.808731   -3.210191   -1.242473
C        5.812484   -4.096423   -0.815439
C        4.640388   -3.631561   -0.222234
C        8.086331   -3.719241   -1.859550
H        0.318853    2.058911   -2.496361
H        0.169098   -0.421712   -2.424090
H        0.669173    0.093717    0.538644
H        2.312503   -1.405068   -1.546750
H        2.436451    0.921107   -2.790717
H        2.618720    3.323890   -2.482518
H        3.966213    2.587000   -1.572004
H        0.724566    4.114963   -1.120911
H       -0.967567   -1.627296   -0.270580
H        2.508396    3.260886    1.991758
H        1.834669    4.031446    4.263128
H       -0.347564    5.175344    4.586820
H       -1.841808    5.562505    2.639912
H       -1.143105    4.810227    0.376493
H       -2.034298   -0.239071   -3.083108
H        5.294739   -0.295480   -0.295703
H        7.361020   -1.133186   -1.380628
H        5.952026   -5.164476   -0.956189
H        3.869807   -4.327969    0.091083
H        8.865408   -3.840128   -1.097487
H        8.472132   -3.024576   -2.610793
H        7.940985   -4.692602   -2.335316
H       -3.240298    0.150002   -1.843556
H        0.495021   -2.198849    4.167703
C        0.103218   -1.238966    3.851739
C       -0.471175   -1.100831    2.571520
C       -0.434611   -2.296335    1.771125
O       -0.273198   -3.441680    1.833890
H       -3.454722   -0.400961    1.022679
C       -3.659471   -1.409900    0.679075
N       -2.605171   -2.245604    0.616593
C       -2.857600   -3.504967    0.211823
H       -2.002661   -4.175889    0.187060
H       -4.214495   -4.997256   -0.460053
C       -4.106927   -3.967504   -0.148836
C       -5.221490   -3.089830   -0.096672
C       -4.949792   -1.766429    0.342738
H       -5.736201   -1.029512    0.430490
H       -7.440689   -1.686267   -0.980788
C       -7.592612   -2.563540   -0.341730
H       -7.743631   -2.222702    0.689279
H       -8.500956   -3.066066   -0.669474
N       -6.471763   -3.491503   -0.440317
C       -6.709022   -4.868759   -0.859220
H       -6.123769   -5.119709   -1.750920
H       -6.456603   -5.579881   -0.064055
H       -7.763223   -4.990464   -1.101891
C       -0.975844    0.136983    2.135883
C       -0.886783    1.237216    2.977268
C        0.171864   -0.128255    4.684025
C       -0.314772    1.105208    4.246002
H        0.616016   -0.224578    5.668540
H       -0.238976    1.976916    4.885905
H       -1.236932    2.205200    2.638474
H       -1.399638    0.244560    1.147240
C       -2.256137    1.871282   -2.706164
C       -2.071346    2.185041   -4.055292
C       -2.048310    3.515768   -4.477495
C       -2.208103    4.542375   -3.548063
C       -2.396190    4.234303   -2.197657
C       -2.419101    2.906910   -1.777529
H       -2.534664    2.668396   -0.725559
H       -2.534922    5.034265   -1.476890
H       -2.191014    5.577900   -3.872038
H       -1.903232    3.748054   -5.527547
H       -1.940478    1.385456   -4.779846

87
2c-TS
C        0.780063    0.951782   -2.380611
C       -0.119454   -0.087435   -1.721079
C        0.463805   -0.370117   -0.340807
C        1.854478   -0.978041   -0.478069
O        2.672314   -0.007700   -1.121721
C        2.233426    0.436842   -2.405974
C        3.142282    1.602783   -2.780496
O        2.919043    2.706087   -1.914062
C        1.592651    3.156794   -1.936030
O        0.670792    2.122546   -1.587348
O       -1.451311    0.360235   -1.508373
S        2.534923   -1.313222    1.178922
O       -0.448228   -1.218861    0.373548
C        1.403677    4.234984   -0.901972
C        2.224028    4.285046    0.226901
C        1.987116    5.239951    1.215426
C        0.922829    6.134963    1.088426
C        0.095280    6.077621   -0.035785
C        0.338737    5.130080   -1.030161
C       -2.364477    0.119627   -2.597935
C        3.834608   -2.469833    0.758269
C        4.949424   -2.049369    0.023239
C        5.953596   -2.961937   -0.287495
C        5.886487   -4.293332    0.145775
C        4.769363   -4.692695    0.889295
C        3.746214   -3.796056    1.190957
C        7.003033   -5.260115   -0.155538
H        0.459933    1.152809   -3.416169
H       -0.123180   -1.010483   -2.317375
H        0.579806    0.577517    0.184962
H        1.831742   -1.919236   -1.044168
H        2.322138   -0.371420   -3.149043
H        2.959245    1.886096   -3.828773
H        4.190103    1.322781   -2.664955
H        1.337801    3.510225   -2.952080
H       -1.364069   -1.004606    0.066522
H        3.043091    3.581430    0.314973
H        2.637034    5.287861    2.083704
H        0.745862    6.883876    1.854389
H       -0.726611    6.778233   -0.143938
H       -0.299082    5.085699   -1.908537
H       -1.937388    0.489101   -3.538251
H       -3.238347    0.730603   -2.356572
H        5.015482   -1.018948   -0.305761
H        6.812313   -2.632931   -0.866157
H        4.694871   -5.721491    1.229959
H        2.878748   -4.122168    1.754991
H        7.465624   -5.047829   -1.123369
H        6.646153   -6.293290   -0.165443
H        7.791316   -5.193056    0.603680
H        0.095776    0.007268    4.422659
C       -0.130655    0.808820    3.729103
C       -0.712096    0.514193    2.478477
C       -0.905261   -0.888556    2.229235
O       -0.954886   -1.923919    2.744872
H       -3.611477    1.011163    0.636982
C       -3.955440   -0.018241    0.618118
N       -3.064658   -0.951599    1.003628
C       -3.490899   -2.229169    1.003343
H       -2.768412   -2.970333    1.335953
H       -5.009766   -3.674749    0.646148
C       -4.755476   -2.624420    0.614023
C       -5.695558   -1.647658    0.190502
C       -5.243687   -0.300700    0.210813
H       -5.892664    0.514839   -0.077084
H       -7.506314   -0.381052   -1.480977
C       -7.887206   -0.941461   -0.619480
H       -8.089964   -0.236046    0.194633
H       -8.828552   -1.405673   -0.908116
N       -6.950048   -1.979927   -0.205947
C       -7.376680   -3.375129   -0.193328
H       -6.753015   -3.988716   -0.853398
H       -7.336751   -3.797444    0.817258
H       -8.404637   -3.436320   -0.546164
C       -1.005293    1.536266    1.558137
C       -0.696078    2.848995    1.886274
C        0.160096    2.130826    4.042876
C       -0.114459    3.144861    3.122669
H        0.611870    2.366124    5.000125
H        0.136106    4.173048    3.357333
H       -0.880302    3.641298    1.170191
H       -1.436853    1.307265    0.593535
C       -2.731311   -1.330481   -2.702859
H       -3.240448   -1.755519   -1.839702
H       -2.743627   -3.134220   -3.812003
C       -2.460607   -2.087450   -3.765964
H       -1.960492   -1.680025   -4.641448

99
2d-TS
C       -0.983570    0.758201    2.317094
C       -0.056922   -0.082582    1.443503
C       -0.782785   -0.312216    0.122682
C       -2.053728   -1.118718    0.353312
O       -2.894134   -0.332321    1.190543
C       -2.348923    0.054354    2.452610
C       -3.336848    1.051695    3.048819
O       -3.356323    2.249344    2.284952
C       -2.103011    2.870101    2.214864
O       -1.109696    2.006809    1.657210
O        1.161495    0.546917    1.091879
S       -2.901945   -1.389657   -1.236509
O        0.128079   -0.946262   -0.793781
C       -2.170593    4.059016    1.292806
C       -3.150844    4.136382    0.301703
C       -3.149959    5.205969   -0.593731
C       -2.163604    6.190764   -0.512675
C       -1.176472    6.107776    0.472775
C       -1.183129    5.044198    1.374997
C        2.143724    0.699785    2.125865
C       -3.947897   -2.775726   -0.802586
C       -4.992033   -2.616487    0.116297
C       -5.798940   -3.704457    0.436867
C       -5.606096   -4.955762   -0.164865
C       -4.564191   -5.092642   -1.090012
C       -3.734670   -4.018361   -1.405867
C       -6.516571   -6.113808    0.154579
H       -0.563406    0.892976    3.326986
H        0.131061   -1.046222    1.938115
H       -1.086501    0.657459   -0.270106
H       -1.840250   -2.096512    0.806030
H       -2.242520   -0.820114    3.113848
H       -3.060033    1.259959    4.094024
H       -4.349740    0.648094    3.021841
H       -1.772702    3.154201    3.230982
H        1.044187   -0.617717   -0.601511
H       -3.907306    3.362954    0.246413
H       -3.923407    5.272355   -1.352647
H       -2.170182    7.027413   -1.204616
H       -0.413898    6.876618    0.546463
H       -0.419866    4.978313    2.145315
H        1.729862    1.303739    2.943612
H        2.935249    1.284581    1.648630
H       -5.156245   -1.649427    0.577148
H       -6.601977   -3.578298    1.157763
H       -4.393804   -6.055335   -1.563471
H       -2.920925   -4.142107   -2.112593
H       -6.022002   -7.072437   -0.022177
H       -7.414729   -6.087472   -0.473814
H       -6.848419   -6.086085    1.196183
H       -1.232808    0.491293   -4.560527
C       -0.994674    1.260999   -3.835546
C       -0.193967    0.950049   -2.717614
C        0.200233   -0.431364   -2.631273
O        0.298918   -1.401701   -3.256335
H        2.907844    1.703523   -1.286087
C        3.378047    0.738965   -1.451989
N        2.556467   -0.275898   -1.777970
C        3.135807   -1.469361   -2.008005
H        2.464388   -2.275937   -2.291513
H        4.866249   -2.702577   -2.096943
C        4.491211   -1.708068   -1.899440
C        5.360406   -0.649300   -1.527781
C        4.746999    0.614582   -1.318990
H        5.329088    1.485863   -1.052157
H        7.263015    0.668653    0.009289
C        7.549656    0.277582   -0.974539
H        7.506175    1.096375   -1.701345
H        8.580796   -0.066528   -0.916006
N        6.697137   -0.834824   -1.376222
C        7.275761   -2.161394   -1.556727
H        6.847984   -2.883468   -0.850937
H        7.115892   -2.532197   -2.575328
H        8.348839   -2.109010   -1.381060
C        0.120444    1.929502   -1.758603
C       -0.387662    3.212013   -1.911710
C       -1.484032    2.553964   -3.976661
C       -1.188352    3.522411   -3.014949
H       -2.105750    2.800265   -4.830238
H       -1.591438    4.524078   -3.111744
H       -0.185484    3.965362   -1.159346
H        0.723022    1.686328   -0.894036
C        2.726625   -0.612451    2.653012
C        3.904283   -0.295140    3.592618
C        4.589636   -1.567697    4.104994
C        5.047508   -2.458058    2.943393
C        3.873004   -2.800049    2.019826
C        3.174444   -1.535196    1.510255
H        5.438882   -1.301231    4.742896
H        3.887936   -2.129134    4.736404
H        3.151248   -3.420494    2.568355
H        5.512713   -3.372972    3.325146
H        4.213799   -3.399067    1.167534
H        5.819038   -1.928890    2.365399
H        3.861468   -0.976830    0.863199
H        4.639383    0.309224    3.041188
H        2.318526   -1.811061    0.886146
H        1.964366   -1.137956    3.247919
H        3.561668    0.319915    4.433286
